# Supplementary material for: Low genetic diversity despite multiple introductions of the invasive plant species Impatiens glandulifera in Europe
Source: BMC Genet. 2015 Aug 20;16:103. doi: 10.1186/s12863-015-0242-8 (PMC4546075; doi:10.1186/s12863-015-0242-8)
Supplement: Additional file 1: — Description of the loci studied, divided by population. Frequency of null alleles as estimated by the Expectetion Maximization algorithm implemented in FreeNA, and loci with allele frequencies significantly deviating from Hardy Weinberg equilibrium (HWE). [file 12863_2015_242_MOESM1_ESM.xlsx]

## Sheet: Sheet1
Description of the loci studied, divided by population
First row: Frequency of null alleles as estimated by the Expectetion Maximization algorith implemented in FreeNA (Chapuis and Estoup, 2007).
Second row: Loci with allele frequencies significantly deviating from Hardy Weinberg equilibrium (HWE). * denotes a significance value after Bonferroni correction of < 0.05, ** < 0.01 and *** < 0.001. N.S. denotes non-significant deviations from HWE
	Amiens1	Amiens2	Ghent	Bremen	Lund1	Lund2	Stockholm	Trondheim1	Trondheim2	Trondheim3	Kashmir1	Kashmir2	Kashmir3
A2	0.001	0.001	0.001	0.181	0.001	0.235	0.137	0.309	-	0.230	0.163	0.116	0.154
	***	N.S.	-	***	***	***	***	***	-	***	***	***	***
A21	0	0.010	0.064	0	0.059	0	0	0	0.001	0.064	0.011	0.192	0.036
	***	N.S.	N.S.	N.S.	N.S.	N.S.	N.S.	-	***	N.S.	N.S.	***	***
A3	0.279	0.001	0.333	0	0.261	0.178	0.001	0.001	0.001	0.001	0.263	0.373	0.434
	***	-	***	N.S.	***	***	-	-	***	-	***	***	***
IGNSSR101	0.001	0.067	0.169	0.001	0.135	0.001	0	0.001	0.001	0.001	0.200	0.134	0.335
	-	N.S.	***	***	***	*	N.S.	N.S.	***	-	***	***	***
IGNSSR104	0.001	0.001	0.053	0	0	0.001	0.001	0	0.001	0	0.271	0.193	0.113
	***	N.S.	N.S.	N.S.	N.S.	-	-	N.S.	-	-	***	N.S.	N.S.
IGNSSR203	0.200	0	0	0.021	0	0.218	0.001	0.136	0	0.182	0	0	0
	***	N.S.	N.S.	N.S.	N.S.	*	-	N.S.	-	N.S.	N.S.	N.S.	N.S.
IGNSSR210	0	0	0	0	0	0	0	0	0	0	0	0	0
	***	***	***	***	N.S.	N.S.	***	***	***	N.S.	N.S.	N.S.	N.S.
IGNSSR213	0.001	0	0	0.116	0.001	0	0.324	0.099	0.001	0.001	0.244	0.302	0.205
	N.S.	N.S.	N.S.	***	N.S.	N.S.	***	***	***	N.S.	***	***	***
IGNSSR240	0.001	0.001	0.001	0.001	0.001	0	0	0.068	0.001	0	0.098	0.019	0
	***	N.S.	-	-	-	-	N.S.	N.S.	-	N.S.	N.S.	N.S.	N.S.
