# Supplementary material for: Low genetic diversity despite multiple introductions of the invasive plant species Impatiens glandulifera in Europe
Source: BMC Genet. 2015 Aug 20;16:103. doi: 10.1186/s12863-015-0242-8 (PMC4546075; doi:10.1186/s12863-015-0242-8)
Supplement: Additional file 2: — Populations showing significant linkage disequilibrium (LD) between pairs of loci. [file 12863_2015_242_MOESM2_ESM.xlsx]

## Sheet: Sheet1
Populations showing significant linkage disequilibrium (LD) between pairs of loci after Bonferroni correction.
	A2	A21	A3	IGNSSR101	IGNSSR104	IGNSSR203	IGNSSR210	IGNSSR213	IGNSSR240
A2	-
A21	Amiens1, Kashmir2	-
A3	Amiens1	Amiens1	-
IGNSSR101	Kashmir3			-
IGNSSR104		Kashmir2			-
IGNSSR203						-
IGNSSR210						Amiens1, Amiens2, Trondheim1	-
IGNSSR213					Kashmir1			-
IGNSSR240						Trondheim1			-
