# Supplementary material for: Low genetic diversity despite multiple introductions of the invasive plant species Impatiens glandulifera in Europe
Source: BMC Genet. 2015 Aug 20;16:103. doi: 10.1186/s12863-015-0242-8 (PMC4546075; doi:10.1186/s12863-015-0242-8)
Supplement: Additional file 3: — Genetic diversity (h) of I. glandulifera for the different markers studied for observed allele frequencies. [file 12863_2015_242_MOESM3_ESM.xlsx]

## Sheet: Sheet1
Genetic diversity (expected heterozygosity, h) by locus and population of I. glandulifera. Standard deviations are given within brackets.
	Average diversity per population (s.d.)			Total diversity across populations
	All populations	European populations	Kashmir populations	All populations	European populations	Kashmir populations
A2	0.341 (0.345)	0.165 (0.154)	0.869 (0.039)	0.612	0.361	0.827
A21	0.466 (0.285)	0.356 (0.223)	0.833 (0.045)	0.717	0.591	0.874
A3	0.271 (0.280)	0.316 (0.210)	0.636 (0.112)	0.322	0.206	0.905
IGNSSR101	0.204 (0.224)	0.124 (0.190)	0.471 (0.026)	0.593	0.401	0.816
IGNSSR104	0.239 (0.316)	0.082 (0.119)	0.761 (0.060)	0.359	0.093	0.883
IGNSSR203	0.306 (0.212)	0.249 (0.192)	0.494 (0.181)	0.541	0.497	0.798
IGNSSR210	0.379 (0.172)	0.396 (0.159)	0.322 (0.240)	0.447	0.453	0.561
IGNSSR213	0.241 (0.287)	0.139 (0.213)	0.581 (0.252)	0.581	0.481	0.582
IGNSSR240	0.210 (0.295)	0.064 (0.105)	0.697 (0.106)	0.401	0.073	0.765
