# Supplementary material for: Low genetic diversity despite multiple introductions of the invasive plant species Impatiens glandulifera in Europe
Source: BMC Genet. 2015 Aug 20;16:103. doi: 10.1186/s12863-015-0242-8 (PMC4546075; doi:10.1186/s12863-015-0242-8)
Supplement: Additional file 4: — Likelihood values, ΔK values and CLUMPP H values for the different STRUCTURE runs. [file 12863_2015_242_MOESM4_ESM.xlsx]

## Sheet: structure analysis
Log likelihood, DK and CLUMPP H values for the different runs of the software STRUCTURE
All data
	n = 1	n = 2	n = 3	n = 4	n = 5	n = 6	n = 7	n = 8	n = 9	n = 10	mean	standard deviation	DK	CLUMPP H
k = 1	-6675.6	-6675.7	-6675.3	-6675.3	-6675.4	-6675.3	-6675.6	-6675.7	-6675.3	-6675.2	-6675.44	0.189737
k = 2	-5178.9	-5146.6	-5142	-5154.3	-5154.1	-5155.9	-5149.2	-5151.2	-5139.2	-5140.7	-5151.21	11.4088	8145.39	0.985357
k = 3	-4450.6	-4451.4	-4450.8	-4453.4	-4452.4	-4456.4	-4456	-4452.6	-4454.2	-4450.7	-4452.85	2.1319	27413.1	0.995938
k = 4	-4292.5	-4286.6	-4284	-4283.6	-4224.3	-4283.3	-4285	-4282.9	-4288.9	-4227.6	-4273.87	25.44	262.022	0.709004
k = 5	-4030.6	-4030.4	-4023.9	-4022.5	-4028.2	-4029.9	-4064.2	-4032.2	-4035	-4059.6	-4035.65	14.3513	902.373	0.870618
k = 6	-3908.5	-3908.7	-3905.5	-3910.8	-3907.8	-3908	-3908.4	-3915.7	-3910.9	-3940.9	-3912.52	10.3325	640.672	0.898474
k = 7	-3847.2	-3838.2	-3845.2	-3846.3	-3842.8	-3841.3	-3841.1	-3843.2	-3894.2	-3842.7	-3848.22	16.3708	236.444	0.921164
k = 8	-3718.6	-3727	-3773.1	-3738.3	-3731	-3782.4	-3773.3	-3739.3	-3788.9	-3723.3	-3749.52	26.8274	130.527	0.723781
k = 9	-3675.5	-3694.1	-3665.2	-3666.4	-3643.3	-3699.6	-3682.4	-3750.6	-3664.1	-3678.2	-3681.94	28.9878	149.33	0.735265
k = 10	-3635.7	-3660.8	-3657.7	-3648.8	-3585.4	-3751.4	-3637.9	-3600	-3605.4	-3745.2	-3652.83	56.2292	45.9263	0.67476
k = 11	-3560.2	-3527.8	-3564	-3563.1	-3603.1	-3616.1	-3721.5	-3638.4	-3610.3	-3603.2	-3600.77	53.8212	47.2075	0.671393
k = 12	-3589.5	-3531.5	-3535.5	-3536.1	-3536.1	-3599.5	-3565.1	-3595.2	-3494	-3730.4	-3571.29	65.2925	18.7847	0.664248
k = 13	-3523.2	-3486.9	-3499.5	-3590.7	-3705.8	-3513.8	-3582.3	-3518.3	-3596.1	-3510.5	-3552.71	66.7923	25.0173	0.707056
k = 14	-3568.5	-3465.5	-3662.8	-3459	-3508.9	-3462.3	-3468.3	-3493.3	-3591.7	-3512.5	-3519.28	67.877	48.8869	0.695346
k = 15	-3545.8	-3476.4	-3469.8	-3521.5	-3465.7	-3605.7	-3612.9	-3520	-3471.1	-3464.5	-3515.34	57.0249	23.6392	0.697966
k = 16	-3550.1	-3521.9	-3526.6	-3453.5	-3448	-3519.2	-3588.3	-3464	-3456.9	-3465.7	-3499.42	48.3686	128.229	0.762056
k = 17	-3487.2	-3456.7	-3454.1	-3447.7	-3683.5	-3452.1	-3448.7	-3477.4	-3954	-3524.8	-3538.62	162.551	49.0306	0.798103
k = 18	-3467.8	-3667.5	-3519.3	-3459.5	-3490.5	-3483.4	-3453.3	-3429.1	-3427	-3672.5	-3506.99	90.2318	75.0095	0.800875
k = 19	-3730.3	-3444.2	-3564.3	-3456.3	-3531.7	-3548.5	-3523.5	-3520.2	-3552.6	-3483.5	-3535.51	79.5423	62.47	0.821547
k = 20	-3508	-3617.2	-3452	-3729.5	-3482.3	-3501.3	-3451.3	-3498.7	-3494.2	-3464.2	-3519.87	87.4513		0.862363
Europe data
	n = 1	n = 2	n = 3	n = 4	n = 5	n = 6	n = 7	n = 8	n = 9	n = 10	average	stdev	DK	CLUMPP H
k = 1	-3147.8	-3147.8	-3147.8	-3147.7	-3147.8	-3147.8	-3147.8	-3147.8	-3147.8	-3147.8	-3147.79	0.0316228
k = 2	-2506.4	-2504.8	-2505.4	-2504.7	-2506.9	-2505.2	-2507.3	-2508.8	-2505.2	-2508.5	-2506.32	1.50908	17208	0.996666
k = 3	-2353	-2324.9	-2328.8	-2456.1	-2348.2	-2330.6	-2329.3	-2317	-2319	-2322.8	-2342.97	41.4318	111.558	0.827989
k = 4	-2096.3	-2093	-2097	-2089.3	-2089.6	-2091.8	-2095.7	-2100.7	-2094.9	-2096.9	-2094.52	3.58819	1951.57	0.984058
k = 5	-1966.7	-1980.1	-1982.4	-1974.2	-1971.1	-1977.1	-1970.9	-1975.9	-1975	-1976.6	-1975	4.59589	517.029	0.963358
k = 6	-1906.3	-1898.4	-1907.1	-1893.7	-1898.2	-1901.1	-1892.4	-1898.2	-1897	-1899.9	-1899.23	4.72442	325.116	0.956069
k = 7	-1843.2	-1850.7	-1841	-1857.6	-1853	-1842	-1841.7	-1842.1	-1904.5	-1841.6	-1851.74	19.4374	59.3781	0.888981
k = 8	-1822.1	-1815.3	-1811.9	-1837.3	-1811.2	-1827.6	-1852.9	-1832.5	-1817.4	-1826.8	-1825.5	12.9776	229.012	0.912526
k = 9	-1807.7	-1799.7	-1919.7	-1856.1	-1867.3	-1836.7	-1868.2	-1875	-1866.8	-1842.6	-1853.98	34.6822	62.4219	0.800138
k = 10	-1825.4	-1846.7	-1825.8	-1848.1	-1817.9	-1850.1	-1883.2	-1848.7	-1851.5	-1828.6	-1842.6	19.0095	31.0859	0.853892
k = 11	-1848.2	-1858.5	-1850.5	-1854.8	-1823.5	-1840.6	-1841.4	-1819.8	-1844.5	-1839.2	-1842.1	12.4641	41.3099	0.891629
k = 12	-1866.1	-1872.3	-1859.9	-1846.6	-1868.6	-1848.8	-1845.8	-1821.4	-1844.4	-1836.9	-1851.08	15.7775	4.68173	0.813957
k = 13	-1844	-1852.5	-1875.7	-1827.2	-1858.5	-1874.1	-1874.1	-1838.8	-1861.3	-1880.8	-1858.7	17.9546	31.7023	0.845594
k = 14	-1892.4	-1860.7	-1842.2	-1814.5	-1887.5	-1905	-1889.9	-1896.9	-1901.5	-1877.4	-1876.8	29.2058	0.0185967	0.842182
k = 15	-1869	-1898.5	-1872.3	-1911	-1883.7	-1892.8	-1914.1	-1899.5	-1917.8	-1890.4	-1894.91	16.7267	37.3741	0.835112
k = 16	-1908.2	-1909.3	-1898.6	-1890.1	-1941	-2007.4	-1898.2	-1897.6	-1956.9	-1938	-1924.53	36.7316	26.1426	0.82408
k = 17	-1895.1	-1896.5	-1948.9	-2005.3	-1936.7	-1942	-1957.9	-1907.7	-1946.4	-1928.2	-1936.47	32.8054	46.225	0.815464
k = 18	-1965.9	-1963.3	-2002.7	-1938.9	-1972.8	-1950.5	-1942.5	-1992.8	-1940.4	-2093.5	-1976.33	46.5357	7.87815	0.838819
k = 19	-1995.7	-2016.8	-1961.8	-1998.6	-2004.1	-1989.1	-1999.5	-2066.4	-2088.1	-2109.3	-2022.94	48.019	1.76448	0.844941
k = 20	-2015.9	-2064.7	-2088.8	-2147.4	-2002.2	-2070	-2101.1	-2062	-2089.1	-2038.7	-2067.99	42.4673		0.859627
Kashmir data
	n = 1	n = 2	n = 3	n = 4	n = 5	n = 6	n = 7	n = 8	n = 9	n = 10	average	stdev	DK	CLUMPP H
k = 1	-1977.4	-1978.2	-1978.1	-1978	-1978.1	-1978.4	-1978.5	-1979.2	-1977.8	-1978.7	-1978.24	0.497103
k = 2	-1879.2	-1873.6	-1929.5	-1874	-1875.6	-1870.7	-1873.8	-1902.6	-1879	-1879	-1883.7	18.4029	11.3753	0.972493
k = 3	-1781.4	-1787.1	-1777.5	-1783.5	-1792.2	-1781.8	-1787.3	-1787.6	-1776	-1783.4	-1783.78	4.92923	324.752	0.949061
k = 4	-1714.8	-1710.8	-1733.8	-1705.6	-1761.1	-1713.3	-1709.3	-1733.9	-1753.8	-1713.6	-1725	19.6771	13.1303	0.756965
k = 5	-1684	-1670.8	-1668.6	-1665.4	-1668.9	-1668.6	-1668.2	-1660.5	-1699.6	-1674	-1672.86	11.1892	100.883	0.898798
k = 6	-1647.1	-1665.5	-1652.6	-1643.2	-1642.9	-1648.5	-1651.8	-1643.8	-1653	-1648.9	-1649.73	6.71219	122.375	0.915936
k = 7	-1644.9	-1659.6	-1650.9	-1659.6	-1655	-1650.6	-1632.2	-1642.8	-1642.2	-1639.3	-1647.71	8.99425	38.4595	0.870705
k = 8	-1646.2	-1670.6	-1647.8	-1645	-1695.8	-1639.9	-1642.5	-1644.3	-1645.6	-1668.1	-1654.58	17.9327	110.27	0.805217
k = 9	-1659.4	-1669	-1660.4	-1724.3	-1654.4	-1711.5	-1824.6	-1674.9	-1723.3	-1820.9	-1712.27	63.9348	39.924	0.802359
k = 10	-1773.7	-1730.2	-1675	-1670.2	-1668	-1701.7	-1719.1	-1714.4	-1706.7	-1684.6	-1704.36	32.5709	68.1901	0.782522
k = 11	-1711.4	-1711.3	-1717.8	-1775	-1767.7	-1724.1	-1765.2	-1759.1	-1732.6	-1871.1	-1753.53	48.0634	5.45649	0.784054
k = 12	-1835.3	-1832.1	-1852.3	-1768.1	-1814.7	-1819.8	-1739	-1773.1	-1750.2	-1775	-1795.96	39.4743	11.0795	0.792894
k = 13	-1800.3	-1802	-1874.2	-1859.2	-1811.9	-1837.8	-1916.2	-1778.5	-1818.7	-1772.7	-1827.15	45.0595	49.2388	0.797209
k = 14	-1915.2	-1870.6	-1935.8	-1941.4	-1851	-1922.4	-1850.4	-1919.4	-1925.8	-2021.6	-1915.36	50.468	78.0246	0.823875
k = 15	-1906	-1926.7	-1878.7	-1894.8	-1875.5	-1961	-1855.9	-1904.1	-1905.4	-1915.6	-1902.37	29.3046	104.352	0.841863
k = 16	-1951.7	-2025.6	-1908.3	-1953.6	-1949.6	-1941.8	-1948.4	-1942	-2007.9	-2050.8	-1967.97	44.5819	25.4331	0.85168
k = 17	-1930.9	-1978.7	-2129.1	-1950.9	-1989.7	-1975.2	-1995.3	-2000.2	-2055.5	-2038.8	-2004.43	57.1925	2.44924	0.860659
k = 18	-2004.4	-2101.2	-1978.3	-2088.7	-2012.1	-2121.7	-2025.4	-2039	-2011.5	-2062.6	-2044.49	47.1172	26.6164	0.865317
k = 19	-2091.6	-2234.9	-2112.6	-2093.8	-2097.6	-2155.2	-2167.8	-2055.3	-1965	-2194	-2116.78	76.2735	48.4434	0.874128
k = 20	-2014.8	-2157.8	-2104.5	-2081.9	-2092.2	-2159	-2138.4	-2080.2	-2070.7	-2041.6	-2094.11	47.4673		0.876008
