# Supplementary material for: Low genetic diversity despite multiple introductions of the invasive plant species Impatiens glandulifera in Europe
Source: BMC Genet. 2015 Aug 20;16:103. doi: 10.1186/s12863-015-0242-8 (PMC4546075; doi:10.1186/s12863-015-0242-8)
Supplement: Additional file 7: — Pairwise comparisons of all pairs of populations of Impatiens glandulifera. Pairwise genetic differentiation measured as RST, proportion of shared alleles and DCH, and proportion migrants between pairs of populations as estimated by BayesAss. [file 12863_2015_242_MOESM7_ESM.xlsx]

## Sheet: Blad1
Pairwise comparisons of all pairs of populations of Impatiens glandulifera.
First row: Pairwise RST values
Second row: Proportion of shared alleles
Third row: pairwise genetic distance, DCH
Fourth row: Proportion migrants as estimated by BayesAss. Values are given for migration going from the population of the column to the population of the row
Bold lines separate Kashmir from European populations while dashed lines separate northern European populations from southern European populations according to the clustering in Figure 2a.
	Amiens1	Amiens2	Ghent	Bremen	Lund1	Lund2	Stockholm	Trondheim1	Trondheim2	Trondheim3	Kashmir1	Kashmir2	Kashmir3
Amiens1		0.051	0.018	0.082	0.162	0.067	0.745	0.427	0.308	0.202	0.473	0.643	0.550	RST
		0.250	0.273	0.295	0.273	0.273	0.250	0.250	0.205	0.227	0.409	0.341	0.386	proportion shared alleles
		0.271	0.229	0.226	0.192	0.173	0.489	0.300	0.307	0.305	0.562	0.676	0.695	DCH
	0.709	0.007	0.046	0.008	0.164	0.015	0.007	0.007	0.007	0.007	0.007	0.007	0.007	proportion migrants
Amiens2			0.066	0.131	0.300	0.046	0.846	0.646	0.505	0.246	0.605	0.719	0.674	RST
			0.400	0.433	0.367	0.367	0.367	0.367	0.267	0.333	0.433	0.333	0.333	proportion shared alleles
			0.274	0.275	0.308	0.272	0.493	0.380	0.405	0.353	0.613	0.709	0.717	DCH
	0.023	0.891	0.008	0.008	0.008	0.008	0.007	0.008	0.008	0.008	0.007	0.008	0.008	proportion migrants
Ghent				0.047	0.276	0.083	0.780	0.582	0.365	0.257	0.533	0.687	0.602	RST
				0.382	0.382	0.353	0.324	0.324	0.265	0.294	0.412	0.324	0.324	proportion shared alleles
				0.283	0.251	0.265	0.529	0.380	0.392	0.405	0.589	0.699	0.740	DCH
	0.008	0.010	0.899	0.008	0.013	0.008	0.007	0.008	0.008	0.008	0.007	0.007	0.008	proportion migrants
Bremen					0.223	0.025	0.785	0.540	0.463	0.111	0.569	0.703	0.631	RST
					0.375	0.375	0.275	0.325	0.225	0.325	0.350	0.250	0.275	proportion shared alleles
					0.240	0.207	0.478	0.285	0.301	0.254	0.612	0.708	0.747	DCH
	0.007	0.008	0.009	0.774	0.138	0.008	0.008	0.008	0.010	0.009	0.008	0.007	0.007	proportion migrants
Lund1						0.086	0.835	0.616	0.229	0.093	0.590	0.691	0.665	RST
						0.368	0.316	0.342	0.237	0.316	0.395	0.289	0.342	proportion shared alleles
						0.184	0.463	0.299	0.290	0.266	0.579	0.640	0.679	DCH
	0.008	0.008	0.008	0.008	0.891	0.008	0.007	0.007	0.024	0.007	0.007	0.008	0.008	proportion migrants
Lund2							0.753	0.476	0.424	0.017	0.537	0.660	0.607	RST
							0.368	0.395	0.263	0.368	0.368	0.263	0.316	proportion shared alleles
							0.449	0.252	0.296	0.241	0.602	0.685	0.723	DCH
	0.008	0.008	0.009	0.009	0.211	0.694	0.009	0.007	0.016	0.009	0.007	0.007	0.008	proportion migrants
Stockholm								0.548	0.689	0.785	0.418	0.242	0.528	RST
								0.368	0.237	0.316	0.395	0.342	0.368	proportion shared alleles
								0.319	0.320	0.386	0.553	0.614	0.637	DCH
	0.008	0.008	0.007	0.007	0.008	0.007	0.897	0.008	0.017	0.009	0.008	0.008	0.008	proportion migrants
Trondheim1									0.141	0.541	0.213	0.478	0.339	RST
									0.313	0.438	0.438	0.313	0.344	proportion shared alleles
									0.140	0.178	0.590	0.680	0.715	DCH
	0.014	0.008	0.007	0.007	0.009	0.007	0.007	0.686	0.225	0.009	0.007	0.007	0.007	proportion migrants
Trondheim2										0.152	0.400	0.596	0.557	RST
										0.500	0.400	0.300	0.300	proportion shared alleles
										0.123	0.616	0.700	0.726	DCH
	0.008	0.008	0.008	0.008	0.008	0.008	0.008	0.008	0.905	0.010	0.008	0.008	0.008	proportion migrants
Trondheim3											0.573	0.675	0.641	RST
											0.406	0.281	0.313	proportion shared alleles
											0.602	0.693	0.726	DCH
	0.008	0.008	0.007	0.008	0.009	0.008	0.008	0.008	0.013	0.899	0.008	0.008	0.008	proportion migrants
Kashmir1												0.251	0.010	RST
												0.378	0.408	proportion shared alleles
												0.435	0.416	DCH
	0.010	0.010	0.010	0.011	0.010	0.011	0.021	0.011	0.011	0.011	0.832	0.018	0.036	proportion migrants
Kashmir2													0.316	RST
													0.347	proportion shared alleles
													0.417	DCH
	0.008	0.007	0.008	0.008	0.007	0.008	0.008	0.008	0.008	0.008	0.009	0.896	0.017	proportion migrants
Kashmir3														RST
														proportion shared alleles
														DCH
	0.008	0.008	0.007	0.008	0.008	0.008	0.009	0.008	0.007	0.007	0.010	0.010	0.902	proportion migrants
