# Supplementary material for: Low genetic diversity despite multiple introductions of the invasive plant species Impatiens glandulifera in Europe
Source: BMC Genet. 2015 Aug 20;16:103. doi: 10.1186/s12863-015-0242-8 (PMC4546075; doi:10.1186/s12863-015-0242-8)
Supplement: Additional file 8: — Studies comparing genetic diversity in native and introduced ranges of invasive species. [file 12863_2015_242_MOESM8_ESM.xlsx]

## Sheet: Sheet1
Studies comparing genetic diversity in native and introduced ranges of invasive species.
							Native range				Introduced range					Introduced range / native range
Species	Mode of reproduction	Genetic marker	Native range	Introduced range	Introduction	Colonisations	Genetic diversity	% diversity within population (AMOVA)	FST	FIS	Genetic diversity	% diversity within population(AMOVA)	FST	FIS	% diversity between regions (AMOVA)	Genetic diversity	FST	FIS	Number in reference list and reference
Acacia cyclops		Sequence	South Africa	Western Australia	Intentional	Single	0.033				0.041					1.247			[50] Le Roux et al, 2011
Acacia mearnsii	autogamous	Sequence	South Africa	South East Australia	Intentional	Multiple	0.006				0.001					0.083			[50] Le Roux et al, 2011
Acacia pycnantha	outcrossing	Sequence	South Africa	South East Australia	Intentional	Multiple	0.004				0.003					0.750			[50] Le Roux et al, 2011
Acacia saligna	outcrossing	Sequence	South Africa	Western Australia	Intentional	Multiple	0.134				0.003					0.022			[50] Le Roux et al, 2011
Alliaria petiolata	outcrossing	Microsatellites	Europe	North America, North East USA	Intentional	Multiple	0.215	29.32	0.740	0.800	0.116	21.79	0.818	0.680	3.40	0.537	1.105	0.850	[23] Durka et al, 2005
Alliaria petiolata	outcrossing	ISSR	North West Europe	North America	Intentional	Few	0.940				0.910				16.30	0.968			[61] Meekins et al, 2001
Ambrosia artemisiifolia	outcrossing	Microsatellites	North America	Central Europe	Unintentional	Multiple	0.770		0.054	0.296	0.769		0.065	0.293		0.986	1.203	0.990	[29] Gaudeul et al, 2011
Ambrosia artemisiifolia	outcrossing	Microsatellites	North America	Eastern Europe	Unintentional	Multiple	0.750	93.61	0.052	0.450	0.750	91.21	0.080	0.500		1.000	1.538	1.111	[32] Gladieux et al, 2011
Ambrosia artemisiifolia	outcrossing	Microsatellites	North America	Europe, France	Unintentional	Multiple	0.750	93.61	0.052	0.450	0.750	95.19	0.059	0.700		1.000	1.135	1.556	[32] Gladieux et al, 2011
Apera spica-venti	outcrossing	Allozymes	Europe	North America, Canada	Unintentional	Multiple	0.203				0.209					1.030			[103] Warwick et al, 1987
Brachypodium distachyon	autogamous	Microsatellites	Mediterranean Europe and Middle East	North America, California	Unintentional	Multiple	0.354		0.260		0.058		0.920		29.10	0.165	3.538		[2] Bakker et al, 2009
Brachypodium sylvaticum	autogamous	Microsatellites	Europe, North Africa Middle East	North America, USA	Unintentional	Multiple	0.406	24.05	0.441	0.447	0.212	16.22	0.493	0.616	22.00	0.522	1.118	1.378	[84] Rosenthal et al, 2008
Bromus tectorum	autogamous	Allozymes	Eurasia	North America, USA	Unintentional	Multiple	0.005				0.012					2.400			[68, 70] Novak and Mack, 1993; Novak et al, 1991
Bromus tectorum	autogamous	Allozymes	Eurasia	North America, Canada	Unintentional		0.005				0.010					1.925			[98] Valliant et al, 2007
Butomus umbellatus	outcrossing	RAPD	Europe	North America, North East USA and Canada	Unintentional		0.973				0.615					0.632			[45] Kliber and Eckert, 2005
Cedrus atlantica	outcrossing	Allozymes	Africa, Algeria and Morocco	Europe, France	Intentional	Single	0.186			0.064	0.209			-0.043		1.124		-0.672	[55] Lefevre et al, 2004
Centaurea diffusa	outcrossing	Microsatellites	Eurasia, Black Sea	North America, Western USA	Unintentional	Multiple	0.482	97.07	0.012		0.534	89.62	0.093		1.41	1.108	7.750		[60] Marrs et al, 2008
Clidemia hirta	outcrossing and autogamy	Allozymes	Costa Rica	Hawaii	Unintentional	Few	0.043			-0.205	0.060			0.127		1.395		-0.620	[19] DeWalt and Hamrick, 2004
Cytisus scoparius	outcrossing	Cp microsatellites	Europe	Australia	Intentional	Multiple	0.740	92.08	0.093	0.245	0.755	89.71	0.074	0.265		1.020	0.790	1.080	[44] Kang et al, 2007
Cytisus scoparius	outcrossing	Cp microsatellites	Europe	North America, California	Intentional	Multiple	0.740	92.08	0.093	0.245	0.643	89.71	0.063	0.217		0.869	0.677	0.886	[44] Kang et al, 2007
Cytisus scoparius	outcrossing	Cp microsatellites	Europe	South America, Chile	Intentional	Multiple	0.740	92.08	0.093	0.245	0.676	89.71		0.208		0.913		0.847	[44] Kang et al, 2007
Echium plantagineum	outcrossing	Allozymes	Western Europe	Australia	both	Multiple	0.290				0.320					1.103			[10] Burdon and Brown, 1986
Eichhornia crassipes	apomictic	AFLP	South America	South East Asia	Intentional		0.623				0.102					0.163			[108] Zhang et al, 2010
Epipactis helleborine	outcrossing	Allozymes	Western Europe	North America, Canada			0.230		0.200	-0.022	0.232		0.090	0.066		1.001	0.450	-3.000	[92] Squirrell et al, 2001
Geranium carolinianum	outcrossing	Allozymes	North America, South West USA	Asia, Eastern China	Unintentional	Multiple	0.222		0.206	0.110	0.152		0.100	-0.039		0.685	0.485	-0.355	[89] Shirk et al, 2014
Gunnera tinctoria	apomictic	AFLP	South America, Chile	Europe, Ireland	Intentional		0.242	51.00			0.153	42.00			14.00	0.632			[27] Fennell et al, 2010
Gunnera tinctoria	apomictic	AFLP	South America, Chile	New Zealand	Intentional		0.242	51.00			0.156	61.00			14.00	0.645			[27] Fennell et al, 2010
Gunnera tinctoria	apomictic	AFLP	South America, Chile	Azores	Intentional		0.242	51.00			0.119	42.00			14.00	0.492			[27] Fennell et al, 2010
Heracleum mantegazzianum	outcrossing	Microsatellites	Eurasia, Caucasus	Europe, Western Swiss Alps	Intentional	Multiple	0.522		0.162	0.016	0.353		0.315	0.071		0.676	1.944	4.438	[38] Henry et al, 2009
Hirschfeldia incana	outcrossing	RAPD	Southern Europe	Europe, Wales	Unintentional	Multiple	0.399		0.120	0.783	0.356		0.183	0.695		0.892	1.516	0.888	[54] Lee et al, 2004
Hypericum canariense	apomictic	AFLP	Canary Islands	North America, California	Intentional	Multiple	0.168		0.250		0.087		0.265			0.517	1.060		[22] Dlugosch and Parker, 2008b
Impatiens glandulifera	outcrossing	microsatellites	Asia, Himalayas	Europe, Finland	Intentional	Multiple	0.738			0.686	0.387		0.563			0.524		0.821	[64] Nagy and Korpelainen, 2014
Jatropa gossypifolia		Cp microsatellites	South and Central America	Australia	Intentional	Multiple	0.875				0.840					0.960			[76] Prentis et al 2009
Lolium perenne	outcrossing	Allozymes	Europe, Italy	Europe, Corsica	Unintentional		0.326				0.437					1.340			[3] Balfourier and Charmet, 1994
Lythrum salicaria	outcrossing	AFLP	Europe, Central Europe	North America, USA	Intentional	Multiple	0.192	78.00	0.182		0.174	77.00	0.223		8.00	0.903	1.225		[14] Chun et al, 2009
Macfadyena unguis-cati	apomictic	Cp microsatellites	South and Central America	Australia	Intentional	Single	0.920				0.030					0.033			[76] Prentis et al, 2009
Olea europaea ssp cuspidata	outcrossing	Microsatellites	Africa and Asia	Australia	Intentional	Single	0.510				0.700					1.373			[7] Besnard et al, 2007
Olea europaea ssp europea	outcrossing	Microsatellites	Eurasia and Africa, Mediterranean	Australia	Intentional	Multiple	0.710				0.775					1.092			[7] Besnard et al, 2007
Paraserianthes lophantha		Sequence	South Africa	Western Australia	Intentional		0.001				0.001					1.083			[50] Le Roux et al, 2011
Phalaris arundinacea	outcrossing	Allozymes	Europe	North America, USA	Intentional	Multiple	0.265		0.400		0.310		0.750			1.170	1.875		[49] Lavergne and Molofsky, 2007
Pinus strobus	outcrossing	Microsatellites	North America, USA	Europe, Czech republic	Intentional	Multiple	0.540		0.025	0.215	0.565		0.030	0.191		1.046	1.200	0.888	[59] Mandàk et al, 2013
Pogonatum dentatum		ISSR	Sweden, mountains	Sweden, lowlands	Unintentional	Single	0.117	69.21	0.245		0.157	82.53	0.349			1.342	1.347	1.424	[36] Hassel et al, 2005
Prunus serotina		Microsatellites	North America, Canada and USA	Northern Europe	Intentional	Multiple	0.760		0.060	0.030	0.700		0.090	0.010	3.00	0.921	1.5	0.333	[71] Pairon et al, 2010
Pueraria lobata	apomictic	ISSR	Asia, China	North America, USA	Intentional	Multiple		25.40				81.30			65.40				[193] Sun et al, 2005
Schinus terebinthifolius	outcrossing	Microsatellites	Eastern South America	North America, Florida	Intentional	Few	0.620		0.190	0.160	0.580		0.180	0.090		0.935	0.947	0.562	[106] Williams et al, 2005
Senecio inaequidens	outcrossing	AFLP	South Africa	Central Europe	Unintentional	Multiple	0.197	86.46	0.140		0.172	83.66	0.160		4.15	0.873	1.143		[48] Lachmuth et al, 2010
Silene latifolia	outcrossing	Cp sequence	Europe	North America, Canada and USA	Unintentional	Few	0.990				0.835					0.843			[94] Taylor and Keller, 2007
Silene vulgaris	outcrossing	Cp sequence	Europe	North America, Canada and USA	Unintentional		0.963				0.965					1.002			[94] Taylor and Keller, 2007
Solanum rostratum	outcrossing	Microsatellites	North America, Mexico	Asia, China		Multiple	0.530		0.159	0.220	0.390		0.267	0.232		0.736	1.679	1.056	[109] Zhao et al, 2013
Solanum rostratum	outcrossing	Microsatellites	North America, Mexico	North America, USA		Multiple	0.530		0.159	0.220	0.450		0.047	0.305		0.849	0.296	1.385	[109] Zhao et al, 2013
Triadica sebifera		Microsatellites	Asia, China	North America, USA	Intentional		0.700				0.660					0.943			[20] DeWalt et al, 2011
Average							0.443	68.398	0.183	0.273	0.368	70.177	0.262	0.273	16.23	0.844	1.544	0.755
s.d.							0.308	27.315	0.16	0.265	0.298	26.753	0.261	0.249	17.593	0.494	1.502	1.33
Paired Wilcoxon signed rank tests between native vs introduced ranges
Measure		p-value
Genetic diversity		< 0.01
FIS		0.651
FST		0.052
